# Supplementary material for: First Discovery of Beta-Sitosterol as a Novel Antiviral Agent against White Spot Syndrome Virus
Source: Int J Mol Sci. 2022 Sep 9;23(18):10448. doi: 10.3390/ijms231810448 (PMC9499679; doi:10.3390/ijms231810448)
Supplement: Supplementary file 1 [file ijms-23-10448-s001.zip]

Archive with 1 entries (1 files):
- ijms-1890856-supplementary.pdf
